# Supplementary material for: Developing and Integrating Digital Sources in an Accessible and Sustainable Online Platform for Adolescents and Young Adult Cancer Survivors: Collaborative Design Approach
Source: JMIR Form Res. 2025 Jul 11;9:e60897. doi: 10.2196/60897 (PMC12299946; doi:10.2196/60897)
Supplement: Multimedia Appendix 5 [file formative_v9i1e60897_app5.xlsx]

## Sheet: Blad1
Themes	Subtheme	Quotes
Value of stakeholder participation	Working with all perspectives and expertise
		“I think it's very important, that's also a bit of motivation, I notice that one of the important advantages of kanker.nl is that we work in that triangle with patients, healthcare providers and the kanker.nl editorial team and other professionals. COMPRAYA is a prime example of how to collaborate in that way. I also think it's a unique opportunity to intensively work together, in that way to see…
		“That's also kind of the luxury of kanker.nl being part of this project group. For instance, that they provide a medical editor/copywriter [...] The fact that we work in a way that leverages the expertise of various organizations and people, ensures that nobody has to take on a job that’s out of their own comfort zone.”
		“Yes, by bringing all those perspectives together at the table, they hear each other, reducing the likelihood of talking past one another. [...] Especially by bringing those perspectives together, I had the idea that we could broaden the horizons of many people.”
	Importance patients perspective
		“I find it really great that we can do this together in this way, and everyone feels responsible and everyone truly has a contribution. I think this is the ideal way to develop. Getting such active contributions from the target audience, the people you're actually doing it for. We can come up with all sorts of things [without involving them], but doing it this way is this is truly much better.”
		“I think that this is the key, as I mentioned earlier, in finding support from others and within the organization. [...] Sometimes we tend to focus a lot on technology and such, but I also believe that it's crucial to incorporate the perspective of the target audience; that it's very valuable.”
Conditions for working with AYAs with lived experience	Working environment
	Being heard and input is taken seriously	“I feel that your voice is heard here, something is truly being done with the experience we have had. It's not like you're just sitting there as an appendage, but truly as an active participant.”
		“Yes, that's often how I've experienced it in other groups. It's said to be important, but when you give your opinion, you see faces that say, 'Oh, can't she keep quiet?' because we were on a track, and what you're saying doesn't align with the direction we wanted to go.”
	Equivalence	“I actually felt at home right away, even at the SPACE 4 AYA conference, I immediately felt at home. Especially because of the equality I always felt there, where the input of AYAs was considered so valuable. It wasn't a matter of, 'Oh, we have a group and we need one AYA for this.' Also, the fact that it was equivalent in numbers felt very equal to me.”
	Open and informal atmosphere	“Especially creating that open atmosphere where you can just say at any moment, 'Hey, I don't understand this,' or 'What are you saying?' At least, that helps me when I don't know things. [...] That's how I am, at least initially thinking, 'I'll just listen for a moment.' That's me, and after a few times, I feel comfortable enough. Or I'll Google in the meantime.”
	Involvement throughout entire process	“That patients are involved at the beginning of the design of anything that should actually happen broadly in the context of cancer. Because people start with a lot of enthusiasm and good intentions, and at some point, they think, 'Oh, let's also involve patients.' And actually, you're already missing that perspective in the initial stages.”
	Giving back to other AYAs / putting own experience to good use	“Here, I can share all my input that I believe could be very beneficial for my fellow sufferers.”
		“That appreciation, in essence, is also very much about your story being used to improve the situation for other AYAs. For me, that is a source of motivation and appreciation.”
	Practical conditions
	Compensation	“But ultimately, contributing as a volunteer somewhere, where you hardly receive any compensation, that doesn't pay my mortgage, so to speak. It would be great if there were jobs in this field in 20 years. [...] If I want to contribute here, it means I have to work fewer hours at my job, but I need that income.”
		“From kanker.nl's perspective, there are also some snags because you make a one-time contribution or how this project group is structured. That's just work. You meet every month. I find that different from just reading along once.”
	Availability (next to e.g. career, young kids)	“I also just want a job. I find it challenging to maintain a paid job with my energy levels. But I really want to do this [both].”
	Solely provide input and expertise, not performing tasks	“I believe that we should burden you [patient experts] as much as possible in terms of your expertise, not in terms of e.g. writing texts, which can be very intensive or time-consuming, or organizing meetings. I feel responsible for that. All the 'bullshit,' so to speak, we should handle, and we should only utilize your expertise for what you've been specifically asked to contribute.”
	Profile of needed competences	“The AYAs who are part of such a project group should be those who can transcend their own situation. I do think there should be a sort of job profile for the type of AYAs you're looking for. If someone can only think from their own thoughts or experiences or pain points, then yes...”
		“It appears that people find it difficult to rise above their own personal story and to consider how it applies to other people as well. Can you empathize with that? I really think that's a difference between experiential knowledge and expertise.”
	Jargon	“But the downside of it, I find that, well, how should I say it? That I can't fully engage in the conversation or something. That we're so deep into the jargon or certain terms that I think, I'm not quite sure what it's about or something.”
Inter-organizational collaboration	Keeping organisations informed
		“I notice that it can sometimes be challenging to establish a connection with the rest of the organization because, from some perspectives, you are a standalone project group. [...] We have gone through a whole process of figuring out how to establish that connection with the rest of the organization, which also works project-based. So, that's still a challenge.”
	Working in existing platform
		“I also notice there's a component of expectation management for me as we go along. [...] We had wishes/requirements, however you want to call them, regarding what the target audience wanted and what we wanted to achieve and develop within kanker.nl. That also enriches the platform in its entirety. [...] But how much control do you then have over this? It's a constant dance you do with each other…
